# Supplementary material for: Association Tests of Multiple Phenotypes: ATeMP
Source: PLoS One. 2015 Oct 19;10(10):e0140348. doi: 10.1371/journal.pone.0140348 (PMC4610695; doi:10.1371/journal.pone.0140348)
Supplement: S1 Table — The nominal significance level is set to be 5 × 10−4, and the sample sizes are set to be 300, 500 and 100, respectively. (XLS) [file pone.0140348.s002.xls]

## Sheet: Table S1 Type1_10traits.csv
No.Phenotype	Sample Size	Distribution	MultiPhen	ATeMP-rn	ATeMP-or
5	300	normal	0.00034	0.00034	0.00034
5	300	t	0.00028	0.00034	0.00034
5	300	Laplace	0.00038	0.0004	0.0004
5	300	Gamma(1,2)	0.0003	0.0004	0.00056
5	500	normal	0.00032	0.00034	0.0004
5	500	t	0.00034	0.00034	0.00038
5	500	Laplace	0.00044	0.00046	0.00038
5	500	Gamma(1,2)	0.0004	0.00042	0.0005
5	1000	normal	0.00044	0.00046	0.00048
5	1000	t	0.0006	0.00054	0.00062
5	1000	Laplace	0.0004	0.0004	0.0005
5	1000	Gamma(1,2)	0.0004	0.00052	0.00044
10	300	normal	0.00032	0.00032	0.0003
10	300	t	0.00032	0.00038	0.00034
10	300	Laplace	0.00034	0.0003	0.00032
10	300	Gamma(1,2)	0.00032	0.00034	0.0004
10	500	normal	0.0005	0.00038	0.00036
10	500	t	0.0003	0.0005	0.0005
10	500	Laplace	0.00044	0.00048	0.00044
10	500	Gamma(1,2)	0.0004	0.00046	0.00042
10	1000	normal	0.0006	0.0006	0.00064
10	1000	t	0.00064	0.0005	0.00042
10	1000	Laplace	0.0004	0.00044	0.0004
10	1000	Gamma(1,2)	0.00036	0.00036	0.00028
