# Supplementary material for: Association Tests of Multiple Phenotypes: ATeMP
Source: PLoS One. 2015 Oct 19;10(10):e0140348. doi: 10.1371/journal.pone.0140348 (PMC4610695; doi:10.1371/journal.pone.0140348)
Supplement: S2 Table — (XLS) [file pone.0140348.s003.xls]

## Sheet: Table S2 Real Data Analysis.csv
SNP	MultiPhen	ATeMP-rn	ATeMP-or
rs12229663	0.00209412	0.000639143	0.000492555
rs524952	0.00970906	0.00754526	0.00993175
rs7837791	0.0181919	0.00500919	0.00291771
rs1898585	0.0469183	0.0527177	0.0790434
rs2155413	0.0699851	0.0853267	0.0926272
rs1656404	0.184984	0.178923	0.157449
rs745480	0.177045	0.160832	0.132645
rs2184971	0.171856	0.120508	0.137616
rs8000973	0.0805573	0.196951	0.384211
rs4778879	0.273515	0.342972	0.294889
rs1381566	0.251433	0.280032	0.269982
rs5022942	0.294849	0.133253	0.086875
rs2969180	0.483208	0.379585	0.282364
rs1652333	0.402972	0.146244	0.0723186
rs12205363	0.356897	0.518673	0.615469
rs4237036	0.360788	0.168127	0.25638
rs13091182	0.626811	0.295717	0.222451
rs17428076	0.595545	0.578189	0.400877
rs7744813	0.430061	0.390826	0.371392
rs10882165	0.728391	0.648804	0.542155
rs4373767	0.222799	0.206769	0.359353
rs17183295	0.241861	0.135344	0.128495
rs7042950	0.517882	0.651134	0.826138
rs1254319	0.808918	0.806775	0.851751
rs17648524	0.163172	0.203618	0.227022
rs12971120	0.815258	0.908683	0.909019
rs3138144	0.750997	0.545561	0.468611
rs6480859	0.899047	0.901152	0.960496
rs11601239	0.209897	0.595877	0.735711
rs235770	0.068422	0.059165	0.0608181
rs66913363	0.940644	0.900152	0.918977
rs7084402	0.862633	0.885516	0.831115
rs7829127	0.901598	0.669666	0.564539
rs1881492	0.0450483	0.226768	0.20486
rs9307551	0.729156	0.613186	0.441876
rs14165	0.974426	0.909726	0.788834
rs17412774	0.970965	0.921884	0.830535
rs4793501	0.94203	0.512188	0.434723
